# Supplementary material for: Impact of Surface Roughness on Partition and Selectivity of Ionic Liquids Mixture in Porous Electrode
Source: Nanomaterials (Basel). 2022 Dec 22;13(1):51. doi: 10.3390/nano13010051 (PMC9823643; doi:10.3390/nano13010051)
Supplement: Supplementary file 1 [file nanomaterials-13-00051-s001.zip]

Archive with 1 entries (1 files):
- nanomaterials-2103665-supplementary.pdf
